# Supplementary material for: Inhibitory Effect and Mechanism of Action of Quercetin and Quercetin Diels-Alder anti-Dimer on Erastin-Induced Ferroptosis in Bone Marrow-Derived Mesenchymal Stem Cells
Source: Antioxidants (Basel). 2020 Mar 2;9(3):205. doi: 10.3390/antiox9030205 (PMC7139729; doi:10.3390/antiox9030205)
Supplement: Supplementary file 1 [file antioxidants-09-00205-s001.zip]

Archive with 6 entries (5 files):
- antioxidants-715022-supplementary files-final/
- antioxidants-715022-supplementary files-final/Suppl 1 latest studies of quercetin on various cells (2018-2019).pdf
- antioxidants-715022-supplementary files-final/Suppl 2 20 instances of catecholic flavonol.tif
- antioxidants-715022-supplementary files-final/Suppl 3 Photo and certificate analysis of quercetin;.pdf
- antioxidants-715022-supplementary files-final/Suppl 4 Photo and certificate analysis of QDAD.pdf
- antioxidants-715022-supplementary files-final/Suppl 5 Dose¿Cresponse curves.pdf
